# Supplementary material for: Funneliformis mosseae Improves Growth and Nutrient Accumulation in Wheat by Facilitating Soil Nutrient Uptake under Elevated CO2 at Daytime, Not Nighttime
Source: J Fungi (Basel). 2021 Jun 7;7(6):458. doi: 10.3390/jof7060458 (PMC8229587; doi:10.3390/jof7060458)
Supplement: Supplementary file 1 [file jof-07-00458-s001.zip]

Archive with 1 entries (1 files):
- jof-1234363-supplementary.pdf
